# Supplementary material for: Rising Incidence of Non-Cardia Gastric Cancer among Young Women in the United States, 2000–2018: A Time-Trend Analysis Using the USCS Database
Source: Cancers (Basel). 2023 Apr 13;15(8):2283. doi: 10.3390/cancers15082283 (PMC10137096; doi:10.3390/cancers15082283)
Supplement: Supplementary file 1 [file cancers-15-02283-s001.zip]

Archive with 1 entries (1 files):
- cancers-2325140-supplementary.pdf
